# Supplementary material for: Interplay between acetylation and ubiquitination of imitation switch chromatin remodeler Isw1 confers multidrug resistance in Cryptococcus neoformans
Source: eLife. 2024 Jan 22;13:e85728. doi: 10.7554/eLife.85728 (PMC10834027; doi:10.7554/eLife.85728)
Supplement: Figure 1—source data 1. [file elife-85728-fig1-data1.zip › Figure 1-source data 1/Figure 1-source data 2.xlsx]

## Sheet: Sheet1
	Figure 1d-source data 1d H99+ FLC/isw1Δ+ FLC
		H99			isw1Δ
	FLC levels(μg/g)	37.95	38.92	39.25	5.31	5.25	5.01
