# Supplementary material for: Interplay between acetylation and ubiquitination of imitation switch chromatin remodeler Isw1 confers multidrug resistance in Cryptococcus neoformans
Source: eLife. 2024 Jan 22;13:e85728. doi: 10.7554/eLife.85728 (PMC10834027; doi:10.7554/eLife.85728)
Supplement: Figure 1—figure supplement 1—source data 1. [file elife-85728-fig1-figsupp1-data1.zip › Figure 1-figure supplement 1-source data 1/Figure supplement 1-source data 1.xlsx]

## Sheet: Sheet1
	Figure 1-figure supplement 1a-source data Figure 1-figure supplement 1a isw1/actin
	H99	1.06223	1.02563	0.912141
	H99-FLC	0.984994	0.936669	1.04227
	H99	0.904908	1.18206	0.913034
	H99-5FC	1.20922	1.00024	1.00885
