# Supplementary material for: Interplay between acetylation and ubiquitination of imitation switch chromatin remodeler Isw1 confers multidrug resistance in Cryptococcus neoformans
Source: eLife. 2024 Jan 22;13:e85728. doi: 10.7554/eLife.85728 (PMC10834027; doi:10.7554/eLife.85728)
Supplement: Figure 1—figure supplement 1—source data 1. [file elife-85728-fig1-figsupp1-data1.zip › Figure 1-figure supplement 1-source data 1/Figure supplement 1-source data 3.xlsx]

## Sheet: Sheet1
Figure supplement 1d-source data 1d Isw1/actin
H99	0.93959	1.00854	1.07084	0.981031
Isw1Δ/ISW1	0.941359	1.13866	0.935824	1.07603
