# Supplementary material for: Interplay between acetylation and ubiquitination of imitation switch chromatin remodeler Isw1 confers multidrug resistance in Cryptococcus neoformans
Source: eLife. 2024 Jan 22;13:e85728. doi: 10.7554/eLife.85728 (PMC10834027; doi:10.7554/eLife.85728)
Supplement: Figure 2—source data 1. [file elife-85728-fig2-data1.zip]

Archive with 9 entries (8 files):
- Figure 2-source data 1/
- Figure 2-source data 1/Figure 2-source data 1.xlsx
- Figure 2-source data 1/Figure 2-source data 2.pptx
- Figure 2-source data 1/Figure 2b CO-IP ISW1-ITC1-FLAG raw data.tif
- Figure 2-source data 1/Figure 2b CO-IP ISW1-ITC1-HA raw data.tif
- Figure 2-source data 1/Figure 2c CO-IP ISW1-CHD1  FLAG IP.tif
- Figure 2-source data 1/Figure 2c CO-IP ISW1-CHD1 FLAG input raw data.tif
- Figure 2-source data 1/Figure 2c CO-IP ISW1-CHD1 HA input raw data.tif
- Figure 2-source data 1/Figure 2c CO-IP ISW1-CHD1 HA IP raw data.tif
