# Supplementary material for: Interplay between acetylation and ubiquitination of imitation switch chromatin remodeler Isw1 confers multidrug resistance in Cryptococcus neoformans
Source: eLife. 2024 Jan 22;13:e85728. doi: 10.7554/eLife.85728 (PMC10834027; doi:10.7554/eLife.85728)
Supplement: Figure 3—figure supplement 1—source data 1. [file elife-85728-fig3-figsupp1-data1.zip › Figure 3-figure supplement 1-source data 1/Figure 3-figure supplement 1 source data 1.xlsx]

## Sheet: Sheet1
		Figure 3-figure supplement 1 source data ISW1-FLAG/Histone 3
	30 ℃	1.05687	0.941587	1.00154
	37 ℃	0.964144	0.993577	1.15169
	NaCl	0.768769	1.11587	1.04057
	SDS	0.888343	1.15461	0.95517
	Congored	0.950457	1.17677	0.73775
