# Supplementary material for: Interplay between acetylation and ubiquitination of imitation switch chromatin remodeler Isw1 confers multidrug resistance in Cryptococcus neoformans
Source: eLife. 2024 Jan 22;13:e85728. doi: 10.7554/eLife.85728 (PMC10834027; doi:10.7554/eLife.85728)
Supplement: Figure 4—source data 1. [file elife-85728-fig4-data1.zip]

Archive with 14 entries (13 files):
- Figure 4-source data 1/
- Figure 4-source data 1/Figure 4-source data 1.xlsx
- Figure 4-source data 1/Figure 4-source data 2.xlsx
- Figure 4-source data 1/Figure 4-source data 3.xlsx
- Figure 4-source data 1/Figure 4-source data 4.xlsx
- Figure 4-source data 1/Figure 4-source data 5.pptx
- Figure 4-source data 1/Figure 4a histone raw data.tiff
- Figure 4-source data 1/Figure 4a isw1-flag raw data.tiff
- Figure 4-source data 1/Figure 4b histone raw data.tiff
- Figure 4-source data 1/Figure 4b isw1-flag raw data.tiff
- Figure 4-source data 1/Figure 4c histone raw data.tiff
- Figure 4-source data 1/Figure 4c isw1-flag raw data.tiff
- Figure 4-source data 1/Figure 4d histone raw data.tiff
- Figure 4-source data 1/Figure 4d isw1-flag raw data.tiff
