# Supplementary material for: Interplay between acetylation and ubiquitination of imitation switch chromatin remodeler Isw1 confers multidrug resistance in Cryptococcus neoformans
Source: eLife. 2024 Jan 22;13:e85728. doi: 10.7554/eLife.85728 (PMC10834027; doi:10.7554/eLife.85728)
Supplement: Figure 4—source data 1. [file elife-85728-fig4-data1.zip › Figure 4-source data 1/Figure 4-source data 1.xlsx]

## Sheet: Sheet1
	Figure 4a-source data 4a isw1-flag/histone
Isw1Δ/ISW1	No FLC	0.992019	1.09811	0.909871
	10	0.59548	0.743594	0.702438
	20	0.745569	0.844657	0.794708
	40	0.228506	0.229439	0.220055
