# Supplementary material for: Interplay between acetylation and ubiquitination of imitation switch chromatin remodeler Isw1 confers multidrug resistance in Cryptococcus neoformans
Source: eLife. 2024 Jan 22;13:e85728. doi: 10.7554/eLife.85728 (PMC10834027; doi:10.7554/eLife.85728)
Supplement: Figure 5—source data 1. [file elife-85728-fig5-data1.zip]

Archive with 23 entries (22 files):
- Figure 5-source data 1/
- Figure 5-source data 1/Figure 5-source data 1.xlsx
- Figure 5-source data 1/Figure 5-source data 2.xlsx
- Figure 5-source data 1/Figure 5-source data 3.xlsx
- Figure 5-source data 1/Figure 5-source data 4.xlsx
- Figure 5-source data 1/Figure 5-source data 5.xlsx
- Figure 5-source data 1/Figure 5-source data 6.xlsx
- Figure 5-source data 1/Figure 5-source data 7.xlsx
- Figure 5-source data 1/Figure 5-source data 8.pptx
- Figure 5-source data 1/Figure 5a isw1 Kac raw data.tiff
- Figure 5-source data 1/Figure 5a isw1-flag raw data.tiff
- Figure 5-source data 1/Figure 5b isw1 Kac raw data.tiff
- Figure 5-source data 1/Figure 5b isw1-flag raw data.tiff
- Figure 5-source data 1/Figure 5e histone raw data.tiff
- Figure 5-source data 1/Figure 5e isw1-flag raw data.tiff
- Figure 5-source data 1/Figure 5f histone raw data.tiff
- Figure 5-source data 1/Figure 5f isw1-flag raw data.tiff
- Figure 5-source data 1/Figure 5g histone raw data.tiff
- Figure 5-source data 1/Figure 5g isw1-flag raw data.tiff
- Figure 5-source data 1/Figure 5h histone raw data.tiff
- Figure 5-source data 1/Figure 5h isw1-flag raw data.tiff
- Figure 5-source data 1/Figure 5i histone raw data.tiff
- Figure 5-source data 1/Figure 5i isw1-flag raw data.tiff
