# Supplementary material for: Interplay between acetylation and ubiquitination of imitation switch chromatin remodeler Isw1 confers multidrug resistance in Cryptococcus neoformans
Source: eLife. 2024 Jan 22;13:e85728. doi: 10.7554/eLife.85728 (PMC10834027; doi:10.7554/eLife.85728)
Supplement: Figure 5—source data 1. [file elife-85728-fig5-data1.zip › Figure 5-source data 1/Figure 5-source data 2.xlsx]

## Sheet: Sheet1
	Figure 3f-source data figure 3f isw1-flag/histone
	WT	0.931525	1.00429	1.06418
	K89R	1.13611	1.23188	1.01114
	K97R	0.472323	0.558816	0.415141
	K113R	1.08318	0.843642	0.780061
