# Supplementary material for: Interplay between acetylation and ubiquitination of imitation switch chromatin remodeler Isw1 confers multidrug resistance in Cryptococcus neoformans
Source: eLife. 2024 Jan 22;13:e85728. doi: 10.7554/eLife.85728 (PMC10834027; doi:10.7554/eLife.85728)
Supplement: Figure 5—source data 1. [file elife-85728-fig5-data1.zip › Figure 5-source data 1/Figure 5-source data 4.xlsx]

## Sheet: Sheet1
	Figure 3h-source data figure 3h isw1-flag/actin
	time(mins)
K97Q	-	1.08616	0.92484	0.989
	0	1.02824	1.02365	0.884057
	30	1.02495	0.937858	0.818648
	60	0.91902	1.1592	0.965127
