# Supplementary material for: Interplay between acetylation and ubiquitination of imitation switch chromatin remodeler Isw1 confers multidrug resistance in Cryptococcus neoformans
Source: eLife. 2024 Jan 22;13:e85728. doi: 10.7554/eLife.85728 (PMC10834027; doi:10.7554/eLife.85728)
Supplement: Figure 5—source data 1. [file elife-85728-fig5-data1.zip › Figure 5-source data 1/Figure 5-source data 5.xlsx]

## Sheet: Sheet1
	Figure 3i-source data figure 3i isw1-flag/histone
	time(mins)
K97R	-	0.858081	1.03739	1.10453
	0	0.807065	0.879461	1.06277
	30	0.640167	0.696963	0.905565
	60	0.228049	0.277293	0.327165
