# Supplementary material for: Interplay between acetylation and ubiquitination of imitation switch chromatin remodeler Isw1 confers multidrug resistance in Cryptococcus neoformans
Source: eLife. 2024 Jan 22;13:e85728. doi: 10.7554/eLife.85728 (PMC10834027; doi:10.7554/eLife.85728)
Supplement: Figure 6—source data 1. [file elife-85728-fig6-data1.zip]

Archive with 17 entries (16 files):
- Figure 6-source data 1/
- Figure 6-source data 1/Figure 6-source data 1.xlsx
- Figure 6-source data 1/Figure 6-source data 2.xlsx
- Figure 6-source data 1/Figure 6-source data 3.xlsx
- Figure 6-source data 1/Figure 6-source data 4.xlsx
- Figure 6-source data 1/Figure 6-source data 5.xlsx
- Figure 6-source data 1/Figure 6-source data 6.pptx
- Figure 6-source data 1/Figure 6a histone raw datat .tiff
- Figure 6-source data 1/Figure 6a isw1-flag raw data.tiff
- Figure 6-source data 1/Figure 6b histone raw data.tiff
- Figure 6-source data 1/Figure 6b isw1-flag raw data.tiff
- Figure 6-source data 1/Figure 6c histone raw data .tiff
- Figure 6-source data 1/Figure 6c isw1-flag raw data .tiff
- Figure 6-source data 1/Figure 6d histone raw data.tiff
- Figure 6-source data 1/Figure 6d isw1-flag raw data.tiff
- Figure 6-source data 1/Figure 6f histone raw data.tiff
- Figure 6-source data 1/Figure 6f isw1-flag raw data.tiff
