# Supplementary material for: Interplay between acetylation and ubiquitination of imitation switch chromatin remodeler Isw1 confers multidrug resistance in Cryptococcus neoformans
Source: eLife. 2024 Jan 22;13:e85728. doi: 10.7554/eLife.85728 (PMC10834027; doi:10.7554/eLife.85728)
Supplement: Figure 6—figure supplement 1—source data 1. [file elife-85728-fig6-figsupp1-data1.zip]

Archive with 3 entries (2 files):
- Figure 6-figure supplement 1-source data 1/
- Figure 6-figure supplement 1-source data 1/Figure 6-figure supplement 1-source data 1.xlsx
- Figure 6-figure supplement 1-source data 1/Figure 6-figure supplement 1-source data 2.xlsx
