# Supplementary material for: Interplay between acetylation and ubiquitination of imitation switch chromatin remodeler Isw1 confers multidrug resistance in Cryptococcus neoformans
Source: eLife. 2024 Jan 22;13:e85728. doi: 10.7554/eLife.85728 (PMC10834027; doi:10.7554/eLife.85728)
Supplement: Figure 6—figure supplement 1—source data 1. [file elife-85728-fig6-figsupp1-data1.zip › Figure 6-figure supplement 1-source data 1/Figure 6-figure supplement 1-source data 1.xlsx]

## Sheet: Sheet1
Figure 6-figure supplement 1a-source data Figure 6-figure supplement 1a isw1/actin
H99	0.98	1.015	1.00667
K97R, K113R	0.908072	1.09978	1.08969
K97R, K147R	0.9787	1.00897	0.827354
K97R, K183R	1.00897	1.1704	0.988789
K97R, K347R	1.00897	1.04933	1.08969
K97R, K415R	1.19058	1.09978	0.92713
K97R, K441R	1.13004	0.948431	1.0796
