# Supplementary material for: Interplay between acetylation and ubiquitination of imitation switch chromatin remodeler Isw1 confers multidrug resistance in Cryptococcus neoformans
Source: eLife. 2024 Jan 22;13:e85728. doi: 10.7554/eLife.85728 (PMC10834027; doi:10.7554/eLife.85728)
Supplement: Figure 6—figure supplement 1—source data 1. [file elife-85728-fig6-figsupp1-data1.zip › Figure 6-figure supplement 1-source data 1/Figure 6-figure supplement 1-source data 2.xlsx]

## Sheet: Sheet1
Figure 4-figure supplement 4b-source data Figure 4-figure supplement 4b isw1/actin
H99	1.01444	0.92783	1.05773
K97R, K113R	1.14124	0.978353	1.09485
K97R, K147R	0.85361	0.835053	0.85361
K97R, K183R	0.706468	0.903951	0.858568
K97R, K347R	1.16815	1.04465	0.988849
K97R, K415R	0.899674	0.867602	0.710954
K97R, K441R	0.705156	0.918559	0.816497
