# Supplementary material for: Interplay between acetylation and ubiquitination of imitation switch chromatin remodeler Isw1 confers multidrug resistance in Cryptococcus neoformans
Source: eLife. 2024 Jan 22;13:e85728. doi: 10.7554/eLife.85728 (PMC10834027; doi:10.7554/eLife.85728)
Supplement: Figure 7—source data 1. [file elife-85728-fig7-data1.zip]

Archive with 16 entries (15 files):
- Figure 7-source data 1/
- Figure 7-source data 1/Figure 7-source data 1.xlsx
- Figure 7-source data 1/Figure 7-source data 2.xlsx
- Figure 7-source data 1/FIgure 7-source data 3.pptx
- Figure 7-source data 1/Figure 7b histone raw data.tiff
- Figure 7-source data 1/Figure 7b isw1-flag raw data.tiff
- Figure 7-source data 1/Figure 7c histone raw data.tiff
- Figure 7-source data 1/Figure 7c isw1-flag raw data.tiff
- Figure 7-source data 1/Figure 7d cdc4-ha IP raw data.tiff
- Figure 7-source data 1/Figure 7d cdc4-ha-input raw data.tiff
- Figure 7-source data 1/Figure 7d isw1-flag input raw data.tiff
- Figure 7-source data 1/Figure 7d isw1-flag IP raw data.tiff
- Figure 7-source data 1/Figure 7e cdc4-ha input raw data.tiff
- Figure 7-source data 1/Figure 7e cdc4-ha IP raw data.tiff
- Figure 7-source data 1/Figure 7e isw1-flag input raw data.tiff
- Figure 7-source data 1/Figure 7e isw1-flag IP raw data.tiff
