# Supplementary material for: Interplay between acetylation and ubiquitination of imitation switch chromatin remodeler Isw1 confers multidrug resistance in Cryptococcus neoformans
Source: eLife. 2024 Jan 22;13:e85728. doi: 10.7554/eLife.85728 (PMC10834027; doi:10.7554/eLife.85728)
Supplement: Figure 7—source data 1. [file elife-85728-fig7-data1.zip › Figure 7-source data 1/Figure 7-source data 1.xlsx]

## Sheet: Sheet1
Figure 7b-source data figure 7b isw1-flag/histone
K97R	1.09339	0.980627	0.925981
K97R, cdc4Δ	1.88973	1.66486	1.99271
