# Supplementary material for: Interplay between acetylation and ubiquitination of imitation switch chromatin remodeler Isw1 confers multidrug resistance in Cryptococcus neoformans
Source: eLife. 2024 Jan 22;13:e85728. doi: 10.7554/eLife.85728 (PMC10834027; doi:10.7554/eLife.85728)
Supplement: Figure 7—source data 1. [file elife-85728-fig7-data1.zip › Figure 7-source data 1/Figure 7-source data 2.xlsx]

## Sheet: Sheet1
Figure 7c-source data figure 7c isw1-flag/histone
K97R	1.03514	0.872204	1.09265
K97R, fwd1Δ	1.17891	1.21725	1.13099
