# Supplementary material for: Interplay between acetylation and ubiquitination of imitation switch chromatin remodeler Isw1 confers multidrug resistance in Cryptococcus neoformans
Source: eLife. 2024 Jan 22;13:e85728. doi: 10.7554/eLife.85728 (PMC10834027; doi:10.7554/eLife.85728)
Supplement: Figure 8—source data 1. [file elife-85728-fig8-data1.zip]

Archive with 19 entries (18 files):
- Figure 8-source data 1/
- Figure 8-source data 1/Figure 8-source data 1.xlsx
- Figure 8-source data 1/Figure 8-source data 2.xlsx
- Figure 8-source data 1/Figure 8-source data 3.xlsx
- Figure 8-source data 1/Figure 8-source data 4.xlsx
- Figure 8-source data 1/Figure 8-source data 5.xlsx
- Figure 8-source data 1/Figure 8-source data 6.xlsx
- Figure 8-source data 1/Figure 8-source data 7.pptx
- Figure 8-source data 1/Figure 8a CDLC15-120 histone raw data.tiff
- Figure 8-source data 1/Figure 8a CDLC15-120 iws1-flag raw data.tiff
- Figure 8-source data 1/Figure 8a CDLC4-141 histone raw data.tif
- Figure 8-source data 1/Figure 8a CDLC4-141 iws1-flag raw data.tif
- Figure 8-source data 1/Figure 8c cdlc120 isw1-flag raw data.tiff
- Figure 8-source data 1/Figure 8c cdlc61 histone raw data.tiff
- Figure 8-source data 1/Figure 8c cdlc61 isw1-flag raw data.tiff
- Figure 8-source data 1/Figure 8c cdlc62 120 histone raw dara.tiff
- Figure 8-source data 1/Figure 8c cdlc62 isw1-flag raw data.tiff
- Figure 8-source data 1/Figure 8d  isw1 Kac raw data.tiff
- Figure 8-source data 1/Figure 8d isw1-flag raw data.tiff
