# Supplementary material for: Interplay between acetylation and ubiquitination of imitation switch chromatin remodeler Isw1 confers multidrug resistance in Cryptococcus neoformans
Source: eLife. 2024 Jan 22;13:e85728. doi: 10.7554/eLife.85728 (PMC10834027; doi:10.7554/eLife.85728)
Supplement: Supplementary file 1. [file elife-85728-supp1.xlsx]

## Sheet: Lab strains
Supplementary table 1. Strains used in this study.
Lab ID	Strain	Gene ID	Parent strain	Genotype	Reference
CDW2	H99			Wildtype	Toffaletti DL, et al.1993
CDW986	isw1Δ	CNAG_05552	H99	cnag_05552Δ::NEO	This study
CDW1361	ISW1 WT	CNAG_05552	isw1Δ	CNAG_05552-FLAG::NAT	This study
CDW1392	ISW1 K89Q,K97Q,K113Q	CNAG_05552	isw1Δ	CNAG_05552(K89Q K97Q K113Q)-FLAG::NAT	This study
CDW1397	ISW1 K89R,K97R,K113R	CNAG_05552	isw1Δ	CNAG_05552(K89R K97R K113R)-FLAG::NAT	This study
CDW1495	ISW1 K89R	CNAG_05552	isw1Δ	CNAG_05552(K89R)-FLAG::NAT	This study
CDW1513	ISW1 K97R	CNAG_05552	isw1Δ	CNAG_05552(K97R)-FLAG::NAT	This study
CDW1502	ISW1 K113R	CNAG_05552	isw1Δ	CNAG_05552(K113R)-FLAG::NAT	This study
CDW1555	ISW1 K89Q	CNAG_05552	isw1Δ	CNAG_05552(K89Q)-FLAG::NAT	This study
CDW1559	ISW1 K97Q	CNAG_05552	isw1Δ	CNAG_05552(K97Q)-FLAG::NAT	This study
CDW1564	ISW1 K113Q	CNAG_05552	isw1Δ	CNAG_05552(K113Q)-FLAG::NAT	This study
CDW1508	ISW1 K89R,K97R	CNAG_05552	isw1Δ	CNAG_05552(K89R K97R)-FLAG::NAT	This study
CDW1570	ISW1 K89R,K113R	CNAG_05552	isw1Δ	CNAG_05552(K89R K113R)-FLAG::NAT	This study
CDW1566	ISW1 K97R,K113R	CNAG_05552	isw1Δ	CNAG_05552(K97R K113R)-FLAG::NAT	This study
CDW1768	ISW1 K97R,K147R	CNAG_05552	isw1Δ	CNAG_05552(K97R K147R)-FLAG::NAT	This study
CDW1788	ISW1 K97R,K183R	CNAG_05552	isw1Δ	CNAG_05552(K97R K183R)-FLAG::NAT	This study
CDW1930	ISW1 K97R,K297R	CNAG_05552	isw1Δ	CNAG_05552(K97R K297R)-FLAG::NAT	This study
CDW1900	ISW1 K97R,K347R	CNAG_05552	isw1Δ	CNAG_05552(K97R K347R)-FLAG::NAT	This study
CDW1905	ISW1 K97R,K415R	CNAG_05552	isw1Δ	CNAG_05552(K97R K415R)-FLAG::NAT	This study
CDW1909	ISW1 K97R,K441R	CNAG_05552	isw1Δ	CNAG_05552(K97R K441R)-FLAG::NAT	This study
CDW1680	ISW1 K97R cdc4Δ	CNAG_05552;CNAG_00693	ISW1 K97R	cnag_00693::NEO	This study
CDW1682	ISW1 K97R fwd14Δ	CNAG_05552;CNAG_06382	ISW1 K97R	cnag_06382::NEO	This study
CDW1577	ISW1 K97R uhrf1Δ	CNAG_05552;CNAG_00677	ISW1 K97R	cnag_00677::NEO	This study
CDW1580	ISW1 K97R nrdp1Δ	CNAG_05552;CNAG_04262	ISW1 K97R	cnag_04262::NEO	This study
CDW1583	ISW1 K97R bre1Δ	CNAG_05552;CNAG_04303	ISW1 K97R	cnag_04303::NEO	This study
CDW1585	ISW1 K97R nedd4Δ	CNAG_05552;CNAG_05355	ISW1 K97R	cnag_05355::NEO	This study
CDW1589	ISW1 K97R pias1Δ	CNAG_05552;CNAG_06223	ISW1 K97R	cnag_06223::NEO	This study
CDW1595	ISW1 K97R huwe1Δ	CNAG_05552;CNAG_07769	ISW1 K97R	cnag_07769::NEO	This study
CDW1596	ISW1 K97R ube7Δ	CNAG_05552;CNAG_05846	ISW1 K97R	cnag_05846::NEO	This study
CDW1787	cdc4Δ	CNAG_00693	H99	cnag_00693Δ::NEO	This study
CDW1971	CDC4-HA	CNAG_00693	H99	CNAG_00693-HA::HYG	This study
CDW1985	ISW1-FLAG; CDC4-HA	CNAG_00693	ISW1 WT	CNAG_00693-HA::HYG	This study
CDW1946	ISW1 K97R-FLAG; CDC4-HA	CNAG_00693	ISW1 K97R	CNAG_00693-HA::HYG	This study
CDW1948	ISW1 K97Q-FLAG; CDC4-HA	CNAG_00693	ISW1 K97Q	CNAG_00693-HA::HYG	This study
4	CDLC4			Wildtype	This study
13	CDLC13			Wildtype	This study
15	CDLC15			Wildtype	This study
25	CDLC25			Wildtype	This study
60	CDLC60			Wildtype	This study
61	CDLC61			Wildtype	This study
234	CDLC62			Wildtype	This study
290	CDLC98			Wildtype	This study
312	CDLC120			Wildtype	This study
317	CDLC125			Wildtype	This study
327	CDLC135			Wildtype	This study
333	CDLC141			Wildtype	This study
351	CDLC150			Wildtype	This study
CDW2113	ISW1 WT	CNAG_05552	CDLC15	CNAG_05552-FLAG::NAT	This study
CDW2115	ISW1 WT	CNAG_05552	CDLC25	CNAG_05552-FLAG::NAT	This study
CDW2117	ISW1 WT	CNAG_05552	CDLC60	CNAG_05552-FLAG::NAT	This study
CDW2119	ISW1 WT	CNAG_05552	CDLC61	CNAG_05552-FLAG::NAT	This study
CDW2121	ISW1 WT	CNAG_05552	CDLC62	CNAG_05552-FLAG::NAT	This study
CDW2123	ISW1 WT	CNAG_05552	CDLC98	CNAG_05552-FLAG::NAT	This study
CDW2135	ISW1 WT	CNAG_05552	CDLC120	CNAG_05552-FLAG::NAT	This study
CDW2155	ISW1 K97Q	CNAG_05552	CDLC61	TEFp- CNAG_05552(K97Q)-FLAG::NAT	This study
CDW2156	ISW1 K97Q	CNAG_05552	CDLC135	TEFp- CNAG_05552(K97Q)-FLAG::NAT	This study
CDW2157	ISW1 K97Q	CNAG_05552	CDLC141	TEFp- CNAG_05552(K97Q)-FLAG::NAT	This study
CDW2172	itc1Δ	CNAG_04583	H99	cnag_04583Δ::NEO	This study
CDW2173	itc1Δ	CNAG_04583	isw1Δ	cnag_04583Δ::NAT	This study
CDW2174	chd1Δ	CNAG_04450	H99	cnag_04450Δ::NAT	This study
CDW2175	chd1Δ	CNAG_04450	isw1Δ	cnag_04450Δ::NAT	This study
CDW2176	ISW1 DBDMUT	CNAG_05552	isw1Δ	CNAG_05552-FLAG::NAT	This study
CDW2177	ISW1 SNFMUT	CNAG_05552	isw1Δ	CNAG_05552-FLAG::NAT	This study
CDW2178	ISW1 Helicase-CMUT	CNAG_05552	isw1Δ	CNAG_05552-FLAG::NAT	This study
CDW2179	CHD1-HA	CNAG_04450	ISW1 WT	cnag_04450-HA::NEO	This study
CDW2180	SUA7-HA	CNAG_05783	ISW1 WT	cnag_05783-HA::NEO	This study
CDW2057	ITC1-HA	CNAG_04583	ISW1 WT	cnag_04583-HA::HYG	This study
CDW2181	ISW1 WT	CNAG_05552	CDLC141	CNAG_05552-FLAG::NAT	This study
CDW2182	ISW1 WT	CNAG_05552	CDLC100	CNAG_05552-FLAG::NAT	This study
CDW2183	ISW1 WT	CNAG_05552	CDLC6	CNAG_05552-FLAG::NAT	This study
CDW2184	ISW1 WT	CNAG_05552	CDLC4	CNAG_05552-FLAG::NAT	This study
CDW2185	ISW1 WT	CNAG_05552	CDLC37	CNAG_05552-FLAG::NAT	This study
CDW2186	ISW1 WT	CNAG_05552	CDLC43	CNAG_05552-FLAG::NAT	This study
CDW2187	ISW1 K97Q	CNAG_05552	H99	TEFp- CNAG_05552(K97Q)-FLAG::NAT	This study
CDW2188	ISW1 K97Q	CNAG_05552	CDLC120	TEFp- CNAG_05552(K97Q)-FLAG::NAT	This study
CDW2189	ISW1 K97Q-UB	CNAG_05552	ISW1 K97Q	TEFp- UB-HA::NEO	This study
CDW2190	ISW1 K97R-UB	CNAG_05552	ISW1 K97R	TEFp- UB-HA::NEO	This study

## Sheet: Clinical strains Information
Supplementary table 1. Information about the clinical strains
Strains	Gender	Age	Location	Year	Province	Genotype
CDLC4	female	66	CSF	2017	Shanxi	VNIa-5
CDLC6	female	53	Pleural fluid	2016	Shanghai	VNIa-5
CDLC13	male	45	CSF	2016	Shanghai	VNIa-5
CDLC15	male	69	Blood	2016	Shanghai	VNIa-5
CDLC25	female	48	CSF	2017	Shanghai	VNIa-5
CDLC37	female	32	CSF	2017	Shanghai	VNIa-5
CDLC43	female	38	Blood	2017	Shanghai	VNIa-5
CDLC60	female	76	CSF	2017	Jiangsu	VNIa-5
CDLC61	female	42	CSF	2017	Jiangsu	VNIa-5
CDLC62	male	57	Blood	2018	Northeast	VNIa-5
CDLC98	male	42	CSF	2017	Sichuan	VNIa-5
CDLC100	female	44	CSF	2017	Sichuan	VNIa-5
CDLC120	male	70	CSF	2017	Sichuan	VNIa-5
CDLC125	male	54	CSF	2016	Liaoning	VNIa-5
CDLC135	male	49	CSF	2018	Liaoning	VNIa-5
CDLC141	male	48	Blood	2014	Liaoning	VNIa-5
CDLC150	female	39	CSF	2018	Liaoning	VNIa-5
CSF: Cerebro-Spinal Fluid
