# Supplementary material for: Interplay between acetylation and ubiquitination of imitation switch chromatin remodeler Isw1 confers multidrug resistance in Cryptococcus neoformans
Source: eLife. 2024 Jan 22;13:e85728. doi: 10.7554/eLife.85728 (PMC10834027; doi:10.7554/eLife.85728)
Supplement: Supplementary file 4. [file elife-85728-supp4.xlsx]

## Sheet: Sheet1
Supplementary table 4. Mass spectrometry data of protein interactions.
ID	baseMean	log2FoldChange	FoldChange	lfcSE	stat	pvalue	padj	Description
CNAG_06861	4940.78	28.5651	3.97148e+08	2.52191	11.3268	9.67229e-30	2.22463e-27	Transcription initiation factor TFIID subunit 12 domain-containing protein
CNAG_03857	1210.17	26.5934	1.01255e+08	3.75901	7.07459	1.49894e-12	1.01399e-11	hypothetical protein
CNAG_06531	1468.83	13.6683	13018.3	3.48242	3.92493	8.67567e-05	0.000293442	Zn(2)-C6 fungal-type domain-containing protein
CNAG_05375	1332.06	13.5272	11806.1	3.59577	3.76199	0.000168568	0.000523929	BHLH domain-containing protein
CNAG_00460	929.921	13.0087	8241.75	3.9068	3.32977	0.000869183	0.00146778	BHLH domain-containing protein
CNAG_07560	893.957	12.9518	7923.02	3.9068	3.3152	0.000915768	0.00149381	BZIP domain-containing protein
CNAG_05861	852.246	12.8829	7553.35	3.9068	3.29756	0.000975302	0.00152998	Fork-head domain-containing protein
CNAG_04137	747.998	12.6947	6629.43	3.90681	3.24937	0.00115661	0.00175525	Arrestin C-terminal-like domain-containing protein
CNAG_02150	712.315	12.6242	6313.19	3.90681	3.23132	0.0012322	0.00177129	mRNA methyltransferase
CNAG_05142	482.136	12.0611	4273.16	3.90684	3.08718	0.00202068	0.00259641	dolichyl-P-Man:Man(5)GlcNAc(2)-PP-dolichylmannosyltransferase
CNAG_03171	367.002	11.6674	3252.75	3.90686	2.9864	0.00282284	0.00352855	Wee protein kinase
CNAG_05306	277.703	11.2652	2461.3	3.90689	2.88342	0.00393384	0.0047624	hypothetical protein
CNAG_04523	232.259	11.0074	2058.55	3.90692	2.81742	0.00484118	0.00582969	glyceraldehyde-3-phosphate dehydrogenase, type I
CNAG_02489	149.066	10.3677	1321.22	3.90701	2.65361	0.00796369	0.00949041	alcohol dehydrogenase, propanol-preferring
CNAG_04158	193401	2.81039	7.01475	0.286124	9.82228	9.02742e-23	2.96615e-21	protein HIR1
CNAG_04583	991332	1.84991	3.60479	0.264315	6.9989	2.57973e-12	1.69525e-11	DDT domain-containing protein
CNAG_03203	383292	1.34751	2.54473	0.292743	4.60305	4.16354e-06	1.91523e-05	DNA polymerase epsilon p12 subunit
CNAG_02788	155186	1.33295	2.51917	0.381181	3.49688	0.000470726	0.00110476	BZIP domain-containing protein
CNAG_03771	401246	1.32266	2.50127	0.270287	4.89354	9.90373e-07	4.74554e-06	DNA binding protein Ncp1, variant
CNAG_02924	53966.6	1.26466	2.40271	0.469124	2.69579	0.00702215	0.00841195	histone H1/5
CNAG_07904	220380	1.09006	2.12883	0.376561	2.89479	0.00379415	0.00464179	Transcription factor CBF/NF-Y/archaeal histone domain-containing protein
CNAG_04352	91995.3	1.08246	2.11765	0.371112	2.91681	0.00353627	0.00434942	zinc-finger protein
CNAG_02843	23060.2	-1.80877	0.285433	0.610185	-2.9643	0.0030337	0.00377163	RRM domain-containing protein
CNAG_04443	34664.7	-1.81968	0.283283	0.546856	-3.32754	0.000876174	0.00146778	Dienelactone hydrolase domain-containing protein
CNAG_04022	146827	-1.85573	0.276293	0.292767	-6.33859	2.31877e-10	1.18515e-09	translation initiation factor
CNAG_01848	114356	-1.87524	0.272582	0.331253	-5.66104	1.50456e-08	7.52281e-08	hypothetical protein
CNAG_04948	56592.5	-1.88564	0.270624	0.468699	-4.02314	5.74279e-05	0.000209657	tubulin beta
CNAG_05343	37513.6	-1.88912	0.269972	0.495411	-3.81323	0.00013716	0.000444322	hypothetical protein
CNAG_07941	87651.9	-1.90964	0.266158	0.35054	-5.44772	5.10192e-08	2.49669e-07	hypothetical protein, variant
CNAG_03482	2.68906e+06	-1.91885	0.264464	0.239062	-8.0266	1.00213e-15	1.09757e-14	peroxiredoxin (alkyl hydroperoxide reductasesubunit C), variant
CNAG_05425	18797.6	-1.972	0.2549	0.671364	-2.9373	0.00331082	0.00409402	asparagine synthase (glutamine-hydrolyzing)
CNAG_00399	43040.1	-1.99019	0.251706	0.468833	-4.24498	2.18609e-05	9.31111e-05	transformer-2-beta isoform 3
CNAG_06240	53695.2	-1.99139	0.251497	0.449989	-4.42541	9.62583e-06	4.25758e-05	protein disulfide-isomerase
CNAG_03399	22356.6	-1.99393	0.251054	0.616937	-3.23198	0.00122934	0.00177129	SIT4-associating protein/190
CNAG_00370	332366	-2.00113	0.249805	0.313991	-6.37319	1.85135e-10	9.83278e-10	polyubiquitin
CNAG_05115	42424.9	-2.00849	0.248532	0.480561	-4.17948	2.92182e-05	0.000122185	sarcosine oxidase
CNAG_01235	190218	-2.01323	0.247718	0.311387	-6.46537	1.01054e-10	5.66887e-10	DNA-directed RNA polymerase II subunit RPB2,variant
CNAG_06683	154165	-2.01728	0.247024	0.312778	-6.44956	1.12174e-10	6.14286e-10	hypothetical protein
CNAG_00091	49597.2	-2.01764	0.246961	0.444291	-4.54127	5.59176e-06	2.52178e-05	hypothetical protein
CNAG_01539	48072.9	-2.09112	0.234699	0.522391	-4.00298	6.25502e-05	0.000221331	myo-inositol-1-phosphate synthase
CNAG_04883	431026	-2.10249	0.232855	0.3069	-6.85074	7.34704e-12	4.69394e-11	small subunit ribosomal protein S18
CNAG_06576	161034	-2.14502	0.226092	0.321851	-6.66463	2.65338e-11	1.6494e-10	allergen
CNAG_05762	731243	-2.16988	0.22223	0.752542	-2.88339	0.00393416	0.0047624	large subunit acidic ribosomal protein P2
CNAG_03730	139424	-2.20132	0.217439	0.337313	-6.52602	6.75384e-11	3.98304e-10	DNA-directed RNA polymerase II subunit RPB11
CNAG_06905	49046.3	-2.26538	0.207994	0.490127	-4.62203	3.79996e-06	1.78366e-05	cytoplasmic protein
CNAG_03638	90596.6	-2.26687	0.20778	0.348378	-6.50692	7.67054e-11	4.41056e-10	heterokaryon incompatibility protein HET-C
CNAG_06404	296387	-2.31041	0.201602	0.300512	-7.68825	1.4916e-14	1.37227e-13	hypothetical protein
CNAG_02022	135833	-2.32185	0.20001	0.35022	-6.62971	3.36344e-11	2.03577e-10	DNA-directed RNA polymerase II subunit RPB3
CNAG_02700	31455.1	-2.33295	0.198478	0.529159	-4.40878	1.03955e-05	4.51127e-05	hypothetical protein, variant
CNAG_01341	13555.4	-2.41855	0.187045	0.790269	-3.06041	0.00221035	0.0027933	mannose-6-phosphate isomerase
CNAG_05146	175861	-2.59616	0.165379	0.356701	-7.27824	3.38191e-13	2.43075e-12	DNA-directed RNA polymerase II subunit RPB9
CNAG_02164	51197.4	-2.71636	0.152157	0.42638	-6.37075	1.88105e-10	9.83278e-10	hypothetical protein
CNAG_01152	232041	-2.84633	0.13905	0.903196	-3.1514	0.00162492	0.00219842	small subunit ribosomal protein S6e, variant
CNAG_07469	49978.2	-2.93551	0.130714	0.712121	-4.12221	3.75253e-05	0.000146285	nuclear pore complex protein Nup98-Nup96
CNAG_00515	67351	-3.2619	0.104249	0.396949	-8.21742	2.07932e-16	2.51707e-15	mannitol dehydrogenase
CNAG_05032	30610.7	-5.06451	0.0298834	2.12088	-2.38793	0.0169437	0.0199849	hypothetical protein
CNAG_05575	66.5394	-9.77591	0.00114066	3.90761	-2.50176	0.0123577	0.0146509	hypothetical protein
CNAG_03424	293.773	-11.9185	0.000258334	3.90696	-3.05058	0.00228402	0.00287063	hypothetical protein
CNAG_06891	313.263	-12.0111	0.000242262	3.90694	-3.07431	0.00210993	0.00268112	hypothetical protein, variant
CNAG_01033	315.378	-12.0209	0.000240637	3.90694	-3.07679	0.00209241	0.00267363	exosome complex component CSL4
CNAG_03436	329.219	-12.0828	0.000230521	3.90694	-3.09266	0.00198373	0.00256325	alanine transaminase
CNAG_05896	331.501	-12.0928	0.000228934	3.90693	-3.09521	0.00196674	0.00255565	ubiquitin-like 1-activating enzyme E1 B
CNAG_03689	340.572	-12.1317	0.000222836	3.90693	-3.10518	0.00190162	0.00248507	zf-C3HC4 type zinc finger protein
CNAG_03754	353.614	-12.1859	0.000214617	3.90692	-3.11906	0.00181426	0.00238446	short-chain dehydrogenase/reductase SDR
CNAG_01941	356.406	-12.1973	0.000212936	3.90692	-3.12197	0.00179645	0.00237462	glucan synthesis regulatory protein
CNAG_03805	357.972	-12.2036	0.000212004	3.90692	-3.12359	0.0017866	0.00237462	calcium/proton exchanger
CNAG_05215	378.954	-12.2858	0.000200266	3.90691	-3.14463	0.00166297	0.00222374	hypothetical protein
CNAG_02093	384.067	-12.3051	0.0001976	3.90691	-3.14958	0.00163505	0.00219919	hypothetical protein
CNAG_05138	386.303	-12.3135	0.000196456	3.90691	-3.15173	0.00162309	0.00219842	glucan 1,3-beta-glucosidase
CNAG_04664	424.883	-12.4508	0.000178617	3.9069	-3.18689	0.00143813	0.00196887	large subunit ribosomal protein L37
CNAG_01109	437.063	-12.4916	0.000173639	3.90689	-3.19733	0.00138707	0.00191034	hypothetical protein
CNAG_00486	438.077	-12.495	0.000173237	3.90689	-3.19818	0.00138296	0.00191034	succinate dehydrogenase assembly factor 2,mitochondrial
CNAG_04826	440.278	-12.5022	0.000172372	3.90689	-3.20003	0.00137412	0.00191034	homocysteine S-methyltransferase
CNAG_02119	452.839	-12.5428	0.000167591	3.90689	-3.21042	0.0013254	0.00185879	hypothetical protein
CNAG_06002	460.029	-12.5655	0.000164971	3.90689	-3.21624	0.00129881	0.00183267	tRNA (5-methylaminomethyl-2-thiouridylate)-methyltransferase
CNAG_03222	467.361	-12.5883	0.000162383	3.90689	-3.22208	0.00127262	0.0018068	RNA lariat debranching enzyme
CNAG_01928	479.856	-12.6264	0.000158155	3.90688	-3.23183	0.00123	0.00177129	xaa-Pro aminopeptidase
CNAG_05120	482.062	-12.633	0.000157431	3.90688	-3.23352	0.00122273	0.00177129	nicotinate phosphoribosyltransferase
CNAG_05687	482.437	-12.6341	0.000157309	3.90688	-3.23381	0.00122151	0.00177129	Mediator of RNA polymerase II transcription subunit 5
CNAG_00045	493.976	-12.6682	0.000153634	3.90688	-3.24254	0.00118469	0.00175793	hypothetical protein
CNAG_02059	497.031	-12.6771	0.00015269	3.90688	-3.24482	0.00117526	0.00175525	CCR4-NOT complex subunit CAF16
CNAG_00543	498.024	-12.68	0.000152385	3.90688	-3.24556	0.00117221	0.00175525	hypothetical protein
CNAG_05307	500.326	-12.6866	0.000151684	3.90688	-3.24726	0.00116522	0.00175525	beta-catenin-like protein 1
CNAG_06470	509.963	-12.7142	0.000148818	3.90688	-3.25431	0.0011367	0.00174294	hypothetical protein
CNAG_04356	542.469	-12.8033	0.0001399	3.90687	-3.27713	0.00104868	0.00161877	TPR repeat-containing protein
CNAG_00398	542.527	-12.8035	0.000139885	3.90687	-3.27717	0.00104854	0.00161877	hypothetical protein
CNAG_05095	572.175	-12.8802	0.000132637	3.90686	-3.29682	0.000977857	0.00152998	pod-specific dehydrogenase SAC25
CNAG_01854	574.121	-12.8851	0.000132187	3.90686	-3.29808	0.0009735	0.00152998	heparinase II/III family protein
CNAG_00436	577.66	-12.894	0.000131377	3.90686	-3.30035	0.000965658	0.00152998	palmitoyltransferase AKR1
CNAG_05237	591.413	-12.9279	0.000128323	3.90686	-3.30904	0.00093618	0.00150574	hypothetical protein
CNAG_04785	595.566	-12.938	0.000127428	3.90686	-3.31162	0.000927574	0.00150241	hypothetical protein
CNAG_00516	603.76	-12.9578	0.000125698	3.90686	-3.31667	0.000910978	0.00149381	peroxin-7
CNAG_05515	613.407	-12.9806	0.000123721	3.90686	-3.32252	0.000892074	0.00147609	hypothetical protein
CNAG_05271	619.395	-12.9946	0.000122525	3.90686	-3.32611	0.000880671	0.00146778	transcription initiation factor TFIIE subunit beta
CNAG_03813	631.826	-13.0233	0.000120114	3.90685	-3.33345	0.000857761	0.00146137	replication factor A3
CNAG_05881	652.246	-13.0692	0.000116354	3.90685	-3.3452	0.000822241	0.00141131	alpha-1,2-mannosyltransferase
CNAG_00853	656.599	-13.0788	0.000115583	3.90685	-3.34765	0.000814986	0.00140938	exosome complex component RRP43
CNAG_00909	658.511	-13.083	0.000115247	3.90685	-3.34873	0.000811833	0.00140938	phosphopantothenoylcysteine decarboxylase
CNAG_07873	658.589	-13.0832	0.000115234	3.90685	-3.34877	0.000811705	0.00140938	MIPC synthase
CNAG_06085	707.614	-13.1867	0.00010725	3.90684	-3.37529	0.000737378	0.00130459	phospholipase B
CNAG_01364	717.728	-13.2072	0.000105739	3.90684	-3.38053	0.000723457	0.00128988	guanylate kinase
CNAG_02742	731.029	-13.2337	0.000103815	3.90684	-3.38731	0.000705806	0.00126824	hypothetical protein
CNAG_06085	731.472	-13.2346	0.000103752	3.90684	-3.38754	0.000705228	0.00126824	phospholipase B
CNAG_02728	736.966	-13.2454	0.000102979	3.90684	-3.3903	0.000698159	0.00126824	peroxin-13
CNAG_03005	747.844	-13.2665	0.000101481	3.90684	-3.39571	0.0006845	0.00125948	cytoplasmic tRNA 2-thiolation protein 2
CNAG_04035	749.957	-13.2706	0.000101195	3.90684	-3.39676	0.000681899	0.00125948	hypothetical protein
CNAG_06004	765.835	-13.3008	9.90966e-05	3.90684	-3.40449	0.000662869	0.00123951	transcription initiation factor TFIIH subunit 3
CNAG_05742	799.015	-13.362	9.49815e-05	3.90684	-3.42016	0.000625847	0.00117988	hypothetical protein
CNAG_00145	806.396	-13.3753	9.4112e-05	3.90683	-3.42355	0.000618078	0.00117486	actin-2
CNAG_05930	807.798	-13.3778	9.3949e-05	3.90683	-3.4242	0.000616623	0.00117486	hypothetical protein
CNAG_03306	825.912	-13.4098	9.18884e-05	3.90683	-3.43239	0.000598296	0.00115637	vesicle transport through interaction with t-SNAREs1
CNAG_02795	830.97	-13.4186	9.13291e-05	3.90683	-3.43464	0.00059334	0.00115637	phosphoribosylglycinamide formyltransferase
CNAG_04096	851.417	-13.4536	8.91358e-05	3.90683	-3.44362	0.000573985	0.00112835	racemase
CNAG_02348	857.339	-13.4636	8.85201e-05	3.90683	-3.44618	0.000568574	0.00112735	hypothetical protein
CNAG_04228	858.678	-13.4659	8.83821e-05	3.90683	-3.44675	0.000567363	0.00112735	2,4-dienoyl-CoA reductase
CNAG_02953	873.257	-13.4902	8.69064e-05	3.90683	-3.45297	0.000554444	0.00111861	tuberin, variant
CNAG_01376	874.983	-13.493	8.67351e-05	3.90683	-3.4537	0.000552947	0.00111861	stress response protein NST1
CNAG_02149	878.477	-13.4988	8.639e-05	3.90683	-3.45517	0.000549936	0.00111861	hypothetical protein
CNAG_00493	883.1	-13.5063	8.5938e-05	3.90683	-3.45711	0.000545997	0.00111861	hypothetical protein
CNAG_05678	885.242	-13.5098	8.57298e-05	3.90683	-3.45801	0.000544185	0.00111861	membrane protein
CNAG_00839	910.188	-13.5499	8.33804e-05	3.90683	-3.46827	0.000523819	0.00110531	mitochondrial protein
CNAG_05794	916.012	-13.5591	8.28502e-05	3.90683	-3.47063	0.000519245	0.00110531	mps1 binder
CNAG_04775	922.139	-13.5688	8.22998e-05	3.90683	-3.47309	0.000514505	0.00110531	hypothetical protein
CNAG_02798	922.244	-13.5689	8.22903e-05	3.90683	-3.47313	0.000514424	0.00110531	hypothetical protein
CNAG_04835	923.449	-13.5708	8.2183e-05	3.90683	-3.47361	0.000513501	0.00110531	dihydrodipicolinate synthase
CNAG_06497	934.48	-13.5879	8.12128e-05	3.90683	-3.478	0.000505172	0.00110531	microsomal epoxide hydrolase
CNAG_05677	937.262	-13.5922	8.09717e-05	3.90682	-3.4791	0.000503106	0.00110531	phospholipase
CNAG_06804	944.76	-13.6037	8.0329e-05	3.90682	-3.48204	0.000497609	0.00110531	hypothetical protein
CNAG_06467	962.3	-13.6303	7.8865e-05	3.90682	-3.48883	0.000485134	0.00110476	hypothetical protein
CNAG_03646	968.205	-13.6391	7.8384e-05	3.90682	-3.49109	0.000481049	0.00110476	phosphoribosylformimino-5-aminoimidazolecarboxamide ribotide isomerase
CNAG_03016	975.54	-13.65	7.77947e-05	3.90682	-3.49388	0.000476055	0.00110476	chaperone regulator
CNAG_04857	977.521	-13.6529	7.7637e-05	3.90682	-3.49463	0.000474721	0.00110476	hypothetical protein
CNAG_05639	984.154	-13.6627	7.71138e-05	3.90682	-3.49713	0.000470299	0.00110476	hypothetical protein
CNAG_05231	1024.27	-13.7203	7.40937e-05	3.90682	-3.51188	0.000444946	0.00107724	nuclear protein
CNAG_06410	1028.2	-13.7258	7.38102e-05	3.90682	-3.5133	0.000442581	0.00107724	ATP-dependent Clp endopeptidase, proteolyticsubunit ClpP
CNAG_06791	1034.14	-13.7341	7.33861e-05	3.90682	-3.51543	0.00043905	0.00107724	hypothetical protein
CNAG_04080	1044.98	-13.7492	7.26249e-05	3.90682	-3.51928	0.000432725	0.00107724	3-hydroxyanthranilate 3,4-dioxygenase
CNAG_02357	1049.96	-13.756	7.22808e-05	3.90682	-3.52103	0.000429873	0.00107724	STE/STE7/MKK protein kinase
CNAG_07776	1058.2	-13.7673	7.1718e-05	3.89675	-3.53302	0.000410839	0.00104992	tRNA pseudouridine(38-40) synthase
CNAG_05226	1061.84	-13.7723	7.1472e-05	3.89137	-3.53918	0.000401369	0.00103725	hypothetical protein
CNAG_01308	1068.66	-13.7815	7.10156e-05	3.88297	-3.54922	0.000386377	0.00100985	protein NRD1
CNAG_02193	1088.26	-13.8077	6.97364e-05	3.85671	-3.58018	0.000343352	0.000907711	kinetochore protein Spc25, fungi type
CNAG_02096	1092.11	-13.8128	6.94906e-05	3.85108	-3.58674	0.000334835	0.000895488	peroxin-16
CNAG_04825	1102.63	-13.8266	6.88279e-05	3.84734	-3.59382	0.000325864	0.00088175	hypothetical protein
CNAG_02395	1111.42	-13.8381	6.8283e-05	3.83356	-3.60973	0.000306516	0.000839271	ubiquitin carboxyl-terminal hydrolase 9/13
CNAG_07029	1121.95	-13.8517	6.76422e-05	3.81779	-3.6282	0.000285404	0.000790879	vesicle-associated membrane protein 7
CNAG_03258	1131.63	-13.8641	6.70637e-05	3.80584	-3.64286	0.00026963	0.000756279	AGC protein kinase, variant 1
CNAG_02851	1138.33	-13.8726	6.6669e-05	3.79808	-3.65253	0.000259667	0.000738593	threonine aldolase
CNAG_02698	1138.9	-13.8733	6.66355e-05	3.79874	-3.65209	0.000260113	0.000738593	hypothetical protein
CNAG_06625	1170.08	-13.9123	6.48593e-05	3.76261	-3.69752	0.000217715	0.000633853	UBX domain-containing protein 1
CNAG_01900	1175.11	-13.9185	6.45821e-05	3.75802	-3.70368	0.000212496	0.00062659	hypothetical protein
CNAG_03946	1180.49	-13.9251	6.42873e-05	3.75147	-3.7119	0.000205705	0.000614445	galactokinase, variant
CNAG_01011	1186.21	-13.9321	6.39777e-05	3.74499	-3.72019	0.000199072	0.000602456	hypothetical protein
CNAG_06190	1212.16	-13.9633	6.26077e-05	3.71791	-3.75569	0.000172866	0.000530122	N-acetylglucosamine-6-phosphate deacetylase
CNAG_00894	1233.03	-13.9879	6.15479e-05	3.69623	-3.78437	0.000154096	0.000485509	hypothetical protein
CNAG_02384	1242.16	-13.9986	6.10955e-05	3.68746	-3.79626	0.000146894	0.000469245	hypothetical protein
CNAG_02809	1269.83	-14.0304	5.97641e-05	3.65988	-3.83356	0.000126305	0.000415001	tRNA-specific adenosine deaminase 3
CNAG_07308	1285.37	-14.0479	5.90413e-05	3.64504	-3.85399	0.00011621	0.000387368	hypothetical protein
CNAG_05649	1356.69	-14.1258	5.59375e-05	3.58192	-3.94364	8.02533e-05	0.000275496	hypothetical protein
CNAG_01248	1366.36	-14.1361	5.55414e-05	3.57277	-3.95662	7.60186e-05	0.000264913	vacuole morphology and inheritance protein 14
CNAG_03526	1412.59	-14.1841	5.37236e-05	3.53423	-4.01335	5.98636e-05	0.000215135	chromosome transmission fidelity protein 8
CNAG_01546	1439.19	-14.211	5.27305e-05	3.51285	-4.04543	5.22269e-05	0.000193745	S-adenosylmethionine-dependent methyltransferase
CNAG_01721	1448.89	-14.2207	5.23775e-05	3.50478	-4.05752	4.95972e-05	0.000187006	porphobilinogen deaminase
CNAG_01987	1475.07	-14.2465	5.14479e-05	3.48589	-4.08691	4.37147e-05	0.000167573	carbohydrate binding protein
CNAG_01978	1511.66	-14.2819	5.02024e-05	3.457	-4.13129	3.60726e-05	0.000143047	prenyl protein peptidase
CNAG_08004	1512.94	-14.2831	5.016e-05	3.45585	-4.13302	3.58028e-05	0.000143047	hypothetical protein
CNAG_04308	1541.66	-14.3102	4.92255e-05	3.43541	-4.16551	3.10663e-05	0.000127594	3-hydroxyacyl-CoA dehydrogenase
CNAG_05596	3464.62	-15.4786	2.19013e-05	2.14278	-7.2236	5.06278e-13	3.5286e-12	nuclear transport factor 2
CNAG_00624	1638.83	-26.9684	7.61579e-09	3.36951	-8.00364	1.20798e-15	1.26289e-14	hypothetical protein
CNAG_04581	1529.83	-27.6795	4.65195e-09	3.48769	-7.93635	2.0822e-15	1.99545e-14	hypothetical protein
CNAG_04858	1183.76	-27.6888	4.6221e-09	3.76226	-7.35961	1.84442e-13	1.36844e-12	hypothetical protein
CNAG_00977	1326.87	-27.7155	4.53731e-09	3.62164	-7.65276	1.96716e-14	1.67573e-13	VHS domain-containing protein
CNAG_03500	1289.4	-27.8103	4.24888e-09	3.65242	-7.6142	2.65334e-14	2.10437e-13	osmosensor
CNAG_07994	1449.44	-27.9666	3.81257e-09	3.50935	-7.96916	1.59755e-15	1.59755e-14	hypothetical protein
CNAG_05107	1552.56	-28.0665	3.55753e-09	3.43229	-8.17719	2.90537e-16	3.34117e-15	prefoldin subunit 4
CNAG_03935	1576.8	-28.0846	3.51302e-09	3.41515	-8.22356	1.97556e-16	2.51707e-15	endothelin-converting enzyme
CNAG_00054	1662.95	-28.1566	3.34217e-09	3.35516	-8.39202	4.77871e-17	6.46532e-16	hypothetical protein
CNAG_04289	1700.76	-28.171	3.309e-09	3.33105	-8.45708	2.74157e-17	4.504e-16	hypothetical protein
CNAG_05358	1690.5	-28.1836	3.28021e-09	3.33813	-8.44292	3.09502e-17	4.7457e-16	hypothetical protein
CNAG_04741	1717.8	-28.2025	3.23755e-09	3.35097	-8.41621	3.88876e-17	5.59009e-16	endosome protein
CNAG_07559	1733.78	-28.2182	3.20231e-09	3.31106	-8.52242	1.5626e-17	2.76459e-16	glucose-6-phosphate 1-epimerase
CNAG_00074	1742.95	-28.2215	3.19498e-09	3.30634	-8.53559	1.39443e-17	2.67266e-16	protein PNS1
CNAG_04866	2042.42	-28.4424	2.74147e-09	3.21399	-8.84955	8.78736e-19	1.83736e-17	NAD-dependent histone deacetylase SIR2
CNAG_02532	2068.89	-28.4593	2.70948e-09	3.14108	-9.06037	1.30009e-19	2.9902e-18	D-amino-acid oxidase
CNAG_06792	2171.02	-28.5253	2.58834e-09	3.10007	-9.20151	3.52959e-20	9.02006e-19	hypothetical protein
CNAG_05578	2499.7	-28.6811	2.32344e-09	2.97436	-9.64279	5.27335e-22	1.51609e-20	hypothetical protein
CNAG_03544	2735.81	-28.8437	2.07578e-09	2.90808	-9.91847	3.46016e-23	1.32639e-21	hypothetical protein
CNAG_04847	2789.67	-28.8701	2.03808e-09	2.88713	-9.99959	1.53034e-23	7.03957e-22	hypothetical protein
CNAG_04043	2829.79	-28.8894	2.01104e-09	2.87941	-10.0331	1.09054e-23	6.27061e-22	hypothetical protein
CNAG_01196	3132.47	-29.0213	1.83538e-09	2.82183	-10.2846	8.2714e-25	6.3414e-23	tyrosyl-DNA phosphodiesterase 1
CNAG_03743	5379.34	-29.153	1.6752e-09	3.90678	-7.46217	8.51095e-14	6.52506e-13	glutamine amidotransferase
CNAG_03326	3479.28	-29.1655	1.66074e-09	2.76835	-10.5353	5.93621e-26	6.82664e-24	chitin synthase
CNAG_03952	5548.13	-29.8124	1.06065e-09	3.90677	-7.63095	2.33032e-14	1.9142e-13	hypothetical protein
CNAG_04794	18224.2	-30	9.31323e-10	3.90677	-7.67898	1.60358e-14	1.41855e-13	spermine transporter
